# Supplementary material for: Characterization of the Bacterial Communities Inhabiting Tropical Propolis of Puerto Rico
Source: Microorganisms. 2023 Apr 26;11(5):1130. doi: 10.3390/microorganisms11051130 (PMC10221019; doi:10.3390/microorganisms11051130)
Supplement: Supplementary file 1 [file microorganisms-11-01130-s001.zip]

Archive with 1 entries (1 files):
- microorganisms-2335020-supplementary.pdf
